# Supplementary material for: Deciphering the in vitro mucin-driven interaction dynamics of a synthetic gut bacterial community
Source: mSphere. 2026 Jul 10;11(7):e00289-26. doi: 10.1128/msphere.00289-26 (PMC13410983; doi:10.1128/msphere.00289-26)
Supplement: Table S1 — Core species of human gut microbiome. [file msphere.00289-26-s0002.xlsx]

## Sheet: Sheet1
Table S1. Core species of human gut microbiome
Phylum	Species	Relative abundance（%）	Prevalance(%)
Actinomycetota	Bifidobacterium adolescentis	1.60337	48.91
Actinomycetota	Bifidobacterium bifidum	0.995163	28.22
Actinomycetota	Bifidobacterium breve	1.40282	34.07
Actinomycetota	Bifidobacterium catenulatum	1.69558	31.38
Actinomycetota	Bifidobacterium longum	1.45225	59.82
Actinomycetota	Bifidobacterium pseudocatenulatum	1.34314	43.4
Actinomycetota	Bifidobacterium scardovii	2.18193	29.11
Actinomycetota	Collinsella aerofaciens	0.989824	49.69
Bacteroidetes	Alistipes onderdonkii	0.926195	57.65
Bacteroidetes	Alistipes putredinis	2.86476	63.08
Bacteroidetes	Alistipes shahii	0.660715	57.64
Bacteroidetes	Bacteroides caccae	1.45274	61.66
Bacteroidetes	Bacteroides cellulosilyticus	1.03039	51.84
Bacteroidetes	Bacteroides coprocola	3.17272	39.03
Bacteroidetes	Bacteroides dorei	2.22276	63.51
Bacteroidetes	Bacteroides eggerthii	1.69889	40.36
Bacteroidetes	Bacteroides fragilis	1.19495	53.45
Bacteroidetes	Bacteroides luti	0.799523	25.57
Bacteroidetes	Bacteroides massiliensis	1.88362	47.92
Bacteroidetes	Bacteroides ovatus	2.30596	70.05
Bacteroidetes	Bacteroides plebeius	1.73293	30.94
Bacteroidetes	Bacteroides stercoris	2.71697	54.5
Bacteroidetes	Bacteroides thetaiotaomicron	1.01786	64.74
Bacteroidetes	Bacteroides uniformis	4.60875	73.71
Bacteroidetes	Bacteroides vulgatus	4.09003	70.12
Bacteroidetes	Barnesiella viscericola	0.9048	31.92
Bacteroidetes	Parabacteroides distasonis	0.90092	62.81
Bacteroidetes	Parabacteroides johnsonii	0.637362	32.41
Bacteroidetes	Parabacteroides merdae	1.47419	56.93
Bacteroidetes	Paraprevotella clara	0.611143	32.05
Bacteroidetes	Prevotella copri	8.95581	48.26
Firmicutes	[Eubacterium] eligens	1.48256	62.41
Firmicutes	[Eubacterium] hallii	0.582474	59
Firmicutes	[Eubacterium] rectale	2.75877	66.32
Firmicutes	[Eubacterium] siraeum	1.0272	46.18
Firmicutes	[Ruminococcus] gnavus	0.752272	50.01
Firmicutes	[Ruminococcus] torques	0.824452	58.48
Firmicutes	Acidaminococcus intestini	0.611136	27.58
Firmicutes	Blautia glucerasea	0.583675	33.17
Firmicutes	Blautia obeum	0.780763	67.77
Firmicutes	Clostridium perfringens	1.16128	29.28
Firmicutes	Clostridium tertium	0.518909	35.3
Firmicutes	Coprococcus eutactus	0.507257	32.61
Firmicutes	Dialister invisus	2.22848	44.39
Firmicutes	Dorea longicatena	0.525616	44.53
Firmicutes	Faecalibacterium prausnitzii	4.75243	51.86
Firmicutes	Holdemanella biformis	0.893231	30.06
Firmicutes	Lactococcus lactis	0.568623	25.05
Firmicutes	Oscillibacter valericigenes	0.892238	36.88
Firmicutes	Roseburia hominis	0.581138	58.99
Firmicutes	Roseburia intestinalis	0.815419	55.89
Firmicutes	Roseburia inulinivorans	0.962236	40.9
Firmicutes	Ruminococcus bromii	2.49975	57.41
Firmicutes	Streptococcus salivarius	0.580258	57.14
Proteobacteria	Escherichia coli	1.99706	51.12
Verrucomicrobiota	Akkermansia muciniphila	2.61929	47.05
