# Supplementary material for: Deciphering the in vitro mucin-driven interaction dynamics of a synthetic gut bacterial community
Source: mSphere. 2026 Jul 10;11(7):e00289-26. doi: 10.1128/msphere.00289-26 (PMC13410983; doi:10.1128/msphere.00289-26)
Supplement: Table S2 — Information of synthetic community members. [file msphere.00289-26-s0003.xlsx]

## Sheet: Sheet1
Table S2. The information of synthetic community members
Phylum	Species	Source	Strain	Genebank ID
Firmicutes	Ruminococcus gnavus	ATCC	ATCC 29149	CP027002.1
Bacteroidetes	Bacteroides thetaiotaomicron	ATCC	VPI 5482	CP092641.1
Bacteroidetes	Bacteroides uniformis	Healthy human feces	HB01	JBGNFQ000000000.1
Actinobacteria	Bifidobacterium longum	Healthy human feces	HB02	JBGNFR000000000.1
Protebacteria	Escherichia coli	Healthy human feces	HB04	JBGNWX000000000.1
Verrucomicrobia	Akkermansia muciniphila	Healthy human feces	HB03	JBGNWW000000000.1
