# Supplementary material for: Deciphering the in vitro mucin-driven interaction dynamics of a synthetic gut bacterial community
Source: mSphere. 2026 Jul 10;11(7):e00289-26. doi: 10.1128/msphere.00289-26 (PMC13410983; doi:10.1128/msphere.00289-26)
Supplement: Table S3 — Recipe of growth media used to grow members of synthetic microbiota. [file msphere.00289-26-s0004.xlsx]

## Sheet: Sheet1
Table S3.Recipe of growth media used to grow members of synthetic microbiota
Medium Name	Recipe（/L）
Defined Minimal media-supplemented	246 mg/L MgSO4·7H2O, 14.7 mg/L CaCl2·2H2O, 0.5 g/L NaCl, 3 g/L KH2PO4, 6 g/L Na2HPO4, 1 g/L NH4Cl, 50 mg/L l-cysteine, 5 mg/L hemin, 2.5 mg/L vitamin K1, 2 mg/L FeSO4 · 7H2O, 5 μg/L vitamin B12
Brain heart infusion (Oxoid)-supplemented	37 g/L brain-heart infusion, 5 mg/L hemin, 2.5 μg/L vitamin K1
Bacteroides Bile Esculin Agar Base (Hopebio) (BBE medium)	15 g/L casein tryptone, 5 g/L papaic digest of soybean meal, 5 g/L NaCl, 20g/L oxgall, 1 g/L esculin, 0.5 g/L ferric ammonium citrate, 15 g/L agar, 13 mg/L hemin, 105 mg/L gentamicin
Lactose Broth Medium (Hopebio)	20 g/L peptone, 10 g/L lactose, 0.01 g/L bromocresol purple
Bifidobacterium Agar (Hopebio)	15 g/L peptone, 20 g/L glucose, 2 g/L yeast extract, 0.5 g/L soluble starch, 5 g/L NaCl, 0.5 g/L l-cysteine, 5 g/L tomato paste, 0.3 g/L liver extract, 20 g/L agar, 0.1% Tween 80
