# Supplementary material for: Deciphering the in vitro mucin-driven interaction dynamics of a synthetic gut bacterial community
Source: mSphere. 2026 Jul 10;11(7):e00289-26. doi: 10.1128/msphere.00289-26 (PMC13410983; doi:10.1128/msphere.00289-26)
Supplement: Table S4 — Antibiotics used for bacterial selection in co-culture experiments. [file msphere.00289-26-s0005.xlsx]

## Sheet: Sheet1
Table S4. Antibiotics used for bacterial selection in co-culture experiments
B. longum	Erythromycin
B. thetaiotaomicron	Erythromycin	Gentamycin
A. muciniphila	Colony size	Erythromycin	Erythromycin
R. gnavus	Erythromycin	Colony Morphology	Gentamycin	Erythromycin
E. coli	Gentamycin	PolymyxinB	Gentamycin	Gentamycin	PolymyxinB
	B. uniformis	B. longum	B. thetaiotaomicron	A. muciniphila	R. gnavus
Note：Antibiotic working concentration: Gentamycin 100 mg/L，Erythromycin 10 mg/L，PolymyxinB 2 mg/L
