# Supplementary material for: Deciphering the in vitro mucin-driven interaction dynamics of a synthetic gut bacterial community
Source: mSphere. 2026 Jul 10;11(7):e00289-26. doi: 10.1128/msphere.00289-26 (PMC13410983; doi:10.1128/msphere.00289-26)
Supplement: Table S5 — MICs of different antibiotics. [file msphere.00289-26-s0006.xlsx]

## Sheet: Sheet1
Table S5. The minimum inhibitory concentration (MIC) value of each strains against different antibiotics
Strains	Erythromycin	Polymyxin B	Gentamycin
R. gnavus	0.3mg/L	20mg/L	5mg/L
B. thetaiotaomicron	0.5mg/L	-	0.9g/L
B. uniformis	1.5g/L	-	2g/L
B. longum	0.5mg/L	20mg/L	2mg/L
E. coli	-	1mg/L	30mg/L
A. muciniphila	4.7g/L	-	0.8g/L
