# Supplementary material for: Deciphering the in vitro mucin-driven interaction dynamics of a synthetic gut bacterial community
Source: mSphere. 2026 Jul 10;11(7):e00289-26. doi: 10.1128/msphere.00289-26 (PMC13410983; doi:10.1128/msphere.00289-26)
Supplement: Table S6 — Primers used for conventional PCR and qPCR in this study. [file msphere.00289-26-s0007.xlsx]

## Sheet: Sheet1
Table S6. Primers used for conventional PCR and qPCR in this study
Target bacterium	Primer name	Type	Sequence(5'-3')	Product size(bp)	Tm(℃）	Purpose
Bacteroides thetaiotaomicron	BTH-1	Forward	GTACACACCGCCCGT	175	58	Conventional PCR & qPCR
	BTH-2	Reverse	ACCTATGAAATCGTTGTTACG
Bacteroides uniformis	BUN-1	Forward	GTACACACCGCCCGT	550	58	Conventional PCR & qPCR
	BUN-2	Reverse	GGTGTTTCAATTATAAAACAATAATC
Escherichia coli	ECO-1	Forward	GACCTCGGTTTAGTTCACAGA	585	57	Conventional PCR
	ECO-2	Reverse	CACACGCTGACGCTGACCA
	ECO-3	Forward	CATGCCGCGTGTATGAAGAA	95	60	qPCR
	ECO-4	Reverse	CGGGTAACGTCAATGAGCAAA
Bifidobacterium longum	BLO-1	Forward	ATCCGAACTGAGACCGGTT	301	58	Conventional PCR & qPCR
	BLO-2	Reverse	CGGTCGTAGAGATACGGCTT
Akkermansia muciniphila	AMU-1	Forward	GACCGGCATGTTCAAGCAGACT	206	60	Conventional PCR
	AMU-2	Reverse	AAGCCGCATTGGGATTATTTGTT
	AMU-3	Forward	CAGCACGTGAAGGTGGGGAC	329	60	qPCR
	AMU-4	Reverse	CCTTGCGGTTGGCTTCAGAT
Ruminococcus gnavus	RGN-1	Forward	CGGTACCTGACTAAGAAGC	429	58	Conventional PCR
	RGN-2	Reverse	AGTTTYATTCTTGCGAACG
	RGN-3	Forward	TGGCGGCGTGCTTAACA	57	60	qPCR
	RGN-4	Reverse	TCCGAAGAAATCCGTCAAGGT
